# Supplementary material for: Diversified Rice Farms with Vegetable Plots and Flower Strips Are Associated with Fewer Pesticide Applications in the Philippines
Source: Insects. 2023 Sep 22;14(10):778. doi: 10.3390/insects14100778 (PMC10607731; doi:10.3390/insects14100778)
Supplement: Supplementary file 1 [file insects-14-00778-s001.zip]

Archive with 1 entries (1 files):
- insects-2595342-supplementary.pdf
